# Supplementary material for: Status of Water Safety Plan Development and Implementation in Uganda
Source: Int J Environ Res Public Health. 2019 Oct 24;16(21):4096. doi: 10.3390/ijerph16214096 (PMC6862682; doi:10.3390/ijerph16214096)
Supplement: Supplementary file 1 [file ijerph-16-04096-s001.zip]

Archive with 1 entries (1 files):
- ijerph-549649-supplementary.xlsx
