# Supplementary material for: Status of Water Safety Plan Development and Implementation in Uganda
Source: Int J Environ Res Public Health. 2019 Oct 24;16(21):4096. doi: 10.3390/ijerph16214096 (PMC6862682; doi:10.3390/ijerph16214096)
Supplement: Supplementary file 1 [file ijerph-16-04096-s001.zip › ijerph-549649-supplementary.xlsx]

## Sheet: Sheet1
	Table S1: Water Safety Plan audit scoring process for the 20 water supply systems
		NWSC REGION	Kampala		Central												Northern/North Eastern												Western/South Western
Manual reference (steps)		Assessment criteria / Area	Kampala (2017)	Remarks	Mubende (2012)	Remarks	Masaka (2012)	Remarks	Entebbe (2017)	Remarks	Jinja (2017)	Remarks	Lugazi (2009)	Remarks	Iganga (2009)	Remarks (2009)	Tororo (2012)	Remarks	Mbale (2012)	Remarks	Soroti (2012)	Remarks	Arua (2012)	Remarks	Lira (2013)	Remarks	Gulu (2017)	Remarks	Kasese (2009)	Remarks	Fort Portal (2012)	Remarks	Hoima (2013)	Remarks	Msaindi (2013)	Remarks	Mbarara (2012)	Remarks	Kabale (2009)	Remarks	Bushenyi (2012)	Remarks
1. WSP TEAM	1.1	Is there a documented WSP team and is the team list current? If the WSP has not been updated for many years, there are for sure changes in the team. So the maximum I would score them is 1 or 2. Please reassess all the cells marked in orange.	4	List of team members given, current	0	No WSP team list given	0	No WSP team list given	4	List of team members given, current	4	List of team members given, current	2	WSP team list given, several have been transferred without replacement	2	WSP team list given, several have been transferred without replacement	0	WSP team list not given	2	WSP team list provided but several have been transferred since, some positions not replanced	1	WSP team list provided by title but most have since been transferred without clear handover	1	Very lean WSP team provided, one was transferred	2	WSP team provided but several members have since been transferred without formal handover	0	WSP team list not given	0	WSP team list not given	0	WSP team list not given	2	WSP team list given but some members were transferred, without adequate handover	2	WSP team list given but incomplete in terms of number expected	0	WSP team list not given	0	No WSP team in the document	0	WSP team list not given
	1.2	Are appropriate organizations represented on the team?	0	No external members on the team	0	No external members on the team	0	No external members on the team	0	No external members on the team	0	No external members on the team	0	No external members on the team	0	No external members on the team	0	No external members on the team	0	No external members on the team	0	No external members on the team	0	No external members on the team	0	No external members on the team	0	No external members on the team	0	No external members on the team	0	No external members on the team	0	No external members on the team	0	No external members on the team	0	No external members on the team	0	No info given	0	No external members on the team
	1.3	Does the team include people with the authority to carry out WSP recommendations as well as technical staff	4	Team includes Departmental Heads, Section Heads, Branch team leaders and all disciplines represented	0	WSP teamInfo not given	0	WSP teamInfo not given	4	Team includes Section Heads, Branch managers and all disciplines represented	4	Team includes Branch managers, Section Heads, unit leaders; all disciplines represented	3	Disciplines of team members not provided	2	Disciplines and roles of team members not provided	0	no WSP team information given	3	Team mainly comprised section heads and was multidisciplinary, capable of running the WSP requiremnts	4	Team mainly comprises section heads and is multidisciplinary	1	Team consists of capable staff but very few in number	2	Team mainly comprised section heads and was multidisciplinary	0	WSP team list not given	0	WSP team list not given	0	WSP team list not given	3	Team consists of Section heads and different disciplines	1	Team consists of Section heads but several sections are not represented	0	WSP team list not given	0	No info given	0	WSP team list not given
	1.4	Is there evidence that regular team meetings held and recorded?	0	no evidenvce of team meetings	0	no evidenvce of team meetings	0	no evidenvce of team meetings	0	no evidenvce of team meetings	0	no evidenvce of team meetings	0	no evidenvce of team meetings	0	no evidenvce of team meetings	0	no evidenvce of team meetings	0	no evidenvce of team meetings	0	no evidenvce of team meetings	0	no evidenvce of team meetings	1	Minutes of a review meeting provieded, but no evidence of other periodic meeting	0	no evidenvce of team meetings	0	no evidenvce of team meetings	0	no evidenvce of team meetings	0	no evidenvce of team meetings	0	no evidenvce of team meetings	0	no evidenvce of team meetings	0	No info given	0	no evidenvce of team meetings
		SUBTOTAL score 1 (out of 16)	8		0	0	0		8		8		5		4		0		5		5		2		5		0		0		0		5		3		0		0		0
2. SYSTEM DESCRIPTION	2.1	Are intended users/ uses of the water supply defined?	4	information given in the system description	0	Information not given	4	info given in the system description	4	information given in the system description	4	information given in the system description	0	No infromation given	0	No infromation given	4	Information given in introduction and system description	4	Information clearly given in the introduction and system description	4	Given in introduction and system description	2	Information clearly given in introduction and system description but short of consumer aspects	0	Information on users and uses not given	4	Information on users and use categories clearly given in the introduction and system description	4	Information clearly given in the introduction	4	Information clearly given in the introduction	4	Information clearly given in the introduction and system description	0	information not provided	4	Information given in the introduction and system description	0	System description not documented	4	information given clearly in the introduction
	2.2	Are drinking-water quality standards or targets described?	2	Provided in the monitoring plan, but in general terms and only a few parameters stated	0	Information not given	0	Information not given	3	Provided in the monitoring and verification plan	4	Provided in the monitoring plan	0	No infromation given	0	No infromation given	1	National standards mentiond but no targets provided	4	National standards, quality targets provided in the implementation and monitoring plan	2	National standards mentiond in the operational procedures but not all the quality targets provided	2	water quality standards and targets given in system description but covering a few parameters	1	Some quality targets given but standards given	0	water quality standards and targets not described	0	water quality standards and targets not described	0	water quality standards and targets not described	0	water quality standards and targets not described	0	water quality standards and targets not described	2	Water quality targets provided and standards mentioned but not for all the parameters	0	water quality standards and targets not described	4	Targets and standards for all parameters provided in the monitoring plan
	2.3	Are clear, accurate and up-to-date maps and/or schematics of the complete water system included?	4	Clear, uptodate sketches and diangrams given	0	Information not given	0	maps/sketches not given	4	Clear and uptodate sketches and diangrams for all key steps given	4	Clear and uptodate sketches and diangrams for water treatment and distribution system given	0	No maps/sketches given	0	No maps/sketches given	2	treatment schemtic drawing given	4	Clear, uptodate and schematic skethes for all key steps of the water supply system given	4	clear, uptodate schematic flow diagrams for all key steps of the water supply system given	3	Clear, uptodate flow chart for treatment, transmission and and storage system provided, but lacking distribution system	0	No maps/sketches/flow charts given	4	Flow sketh for all steps of the water supply system given	4	Flow sketh for all steps of the water supply system given	0	No maps/sketches given	0	Flow sketh for all steps of the water supply system given, but details of water treatment and distribution network not given	2	Flow sketh for all steps of the water supply system given, but details of water treatment and distribution network not given	4	Clear sketches and flow diagrams of water supply system including details of treatment and distribution given	3	Flow diagrams of water supply system and treatment given, but lacking distribution details	4	Clear flow diangrams for treatment and supply system given
	2.4	Are all major steps in the water supply chain described?	4	All stages fully described	0	Information not given	3	all water supply steps fully described apart from the consumer premises	4	All stages fully described	4	All stages fully described	0	no system description given	0	no system description given	3	All stages fully described save for detailes of consumer water handling	3	All stages fully described save for detailes of consumer water handling	3	All stages fully described, though inadequately for water handling at the consumers' premises	3	All stages fully described apart form the consumer premises	3	All stages fully described apart from consumer aspects	4	All stages fully described	3	All stages fully described apart from from consumers	2	All stages described but not fully for the treatment process	4	All stages fully described	1	only the source and part of treatment process briefly described	4	All stages fully described	0	No narative sytem description given	4	All stages fully described
		SUBTOTAL score 2 (out of 16)	14		0		7		11		16		0		0		10		15		13		10		4		12		11		6		8		3		14		3		16
3. HAZARD IDENTIFICATION AND RISK ASSESSMENT	3.1	Has the risk assessment approach been clearly described?	3	No clear definition of ratings for likelihood and severity	0	Information not provided	0	methodology not described	3	risk assessment matrix given but no clear definition of ratings for likelihood and severity	3	risk assessment matrix given but no clear definition of ratings for likelihood and severity	0	no risk assessment approach provided	0	no risk assessment approach provided	0	no risk assessment approach provided	2	Risk assessment approach compehensively given, but defintion of likelyhood and severity not given	1	not clearly given, defintion of likelyhood and severity not given	2	Risk assessment approach described but lacking description of likelhood and severity	0	no risk assessment methodology provided	1	Much as the risk assessment matrix is given, defintion of likelyhood and severity not given	0	Risk assessment approach not described	0	Risk assessment approach not described	0	Risk assessment approach not described	0	Risk assessment approach not described	0	Risk assessment approach not described	0	Risk assessment approach not described	2	Much as the risk assessment matrix was given, no clear definition of ratings for likelihood and severity
	3.2	Have all significant hazards been identified at all major steps?	4	hazard identification and analysis for all stages fully covered	4	hazard identification and analysis for all stages fully covered	4	Key hazards at all stages identified	4	hazard identification and analysis for all stages fully covered	4	hazard identification and analysis for all stages fully covered	2	hazard identification and analysis for teatment and consumers not fully covered	2	hazard identification and analysis for teatment and consumers not fully covered	3	hazard identification and analysis for all stages fairly covered	3	hazard identification and analysis for all stages fully covered, save for aspects of the consumer water handling	4	hazard analysis for all stages fully covered	4	All key hazards at all stages identified	4	All key hazards at all stages identified	3	Identification and analysis of most key hazards at all stages done	4	hazard identification and analysis for all stages fully covered	4	hazard identification and analysis for all stages fully covered	4	All significant hazards identified and analysis for all stages fully covered	4	All significant hazards identified and analysis for all stages fully covered	4	hazard identification and analysis for all stages fully covered	3	Identification and analysis for most hazards at all stages carried out	3	Identification and analysis for most hazards at all stages carried out
	3.3	Have existing control measures been identified and validated?	4	Control mesures for all key hazardous events identified and validated	4	fully provided for all hazards	4	Control mesures for all hazardous events provided	4	Control mesures for all key hazardous events identified and validated	4	Control mesures for all key hazardous events identified and validated	4	control measures for all identified hazards fully provided	4	control measures for all identified hazards fully provided	4	control measures for all identified hazards fully provided	4	control measures for all identified hazards fully provided	4	control measures for all hazards fully provided	3	control measures for all identified hazards fully provided	4	control measures for all identified hazards fully provided	4	fully provided for all identified hazards	3	fully provided for all hazards but missing for consumer premises	3	fully provided for all hazards but missing for consumer premises	4	Controls cleally provided for all identified hazards	4	Controls cleally provided for all identified hazards	4	Done for all water supply stages	4	control measures for all identified hazards fully provided	4	Controls fully provided for all hazards
	3.4	Have risks been logically and systematically assessed for all hazards identified?	4	systematic risk assessment for all hazards done	3	systematic risk assessment for all hazards done	3	risk assessment full done for all stages	4	systematic risk assessment for all hazards done	4	systematic risk assessment for all hazards done	4	systematic risk assessment for all hazards done	3	systematic risk assessment for all identifed hazards done	3	systematic risk assessment for all identifed hazards done	4	systematic risk assessment for all identifed hazards done	3	hazards identified at all stages	2	Logical risk assessment for all hazards done	2	Logical risk assessment for all identified hazards done	3	Logical risk assessment for all the hazards done	3	Logical risk assessment for all hazards done	3	Logical risk assessment for all hazards done	3	Logical risk assessment for all identified hazards done	2	Logical risk assessment for all identified hazards done	3	Logical risk assessment for all hazards done	2	Done for all stages in the risk assessment table	3	systematic risk assessment for all hazards done
	3.5	Is it clear which hazards require additional control or improvement?	2	not so clear, but improvement plan well provided	2	not so clear, but improvement plan well provided	2	not so clear, but improvement plan well provided	2	not so clear, but improvement plan well provided	2	not so clear, but improvement plan well provided	2	not so clear, but improvement plan well provided	2	not so clear, but improvement plan well provided	2	not so clear, but improvement plan well provided	2	not so clear, but improvement plan well provided	2	not so clear, but improvement plan well provided	2	not so clear, but improvement plan well provided	2	not so clear, but improvement plan well provided	2	not so clear, but improvement plan well provided	2	not so clear, but improvement plan well provided	2	not so clear, but improvement plan well provided	2	not so clear, but improvement plan well provided	2	not so clear, but improvement plan well provided	2	not so clear, but improvement plan well provided	2	Not clearly indicated, improvement plan covered all hazards	2	not so clear, but improvement plan well provided
		SUBTOTAL score 3 (out of 20)	17		13		13		17		17		12		11		12		15		14		13		12		13		12		12		13		12		13		11		14
4. IMPROVEMENT PLAN	4.1	Has an improvement plan been developed that is clearly linked to the risk assessment process?	4	improvement plan clearly based on outcomes of the risk assessment and status of the existing control measures	4	improvement plan clearly based on outcomes of the risk assessment and existing control measures	4	improvement plan clearly based on outcomes of the risk assessment and existing control measures	4	improvement plan clearly based on outcomes of the risk assessment and status of the existing control measures	4	improvement plan clearly based on outcomes of the risk assessment	4	improvement plan clearly based on outcomes of the risk assessment and existing controls	4	improvement plan clearly based on outcomes of the risk assessment and existing control measures	4	improvement plan clearly based on outcomes of the risk assessment	4	improvement plan clearly based on outcomes of the risk assessment	4	improvement plan clearly based on outcomes of the risk assessment	4	improvement plan clearly based on outcomes of the risk assessment	4	improvement plan clearly based on outcomes of the risk assessment	4	improvement plan clearly based on outcomes of the risk assessment	4	improvement plan clearly based on outcomes of the risk assessment	4	improvement plan clearly based on outcomes of the risk assessment	4	improvement plan clearly based on outcomes of the risk assessment	4	improvement plan clearly based on outcomes of the risk assessment	4	improvement plan clearly based on outcomes of the risk assessment	4	Improvement actions clearly indicated against all hazardous events	4	improvement plan clearly based on outcomes of the risk assessment
	4.2	Does the improvement plan describe the action, responsible party, cost, funding source and due date?	3	All information for improvement plan provided but funding source not provided for some actions	3	All information for improvement plan provided, apart from source of funnding	3	all provided except the fundimg source	2	fully described but no indication of funding source	2	fully described but no indication of funding source	3	source of funding not given	4	all infromation provided	3	all infromation provided but source of funding not given	3	all infromation provided but source of funds not clearly specified	4	all infromation descrbed	4	all infromation descrbed and funding source for all the key controls specified	4	all infromation descrbed and funding source for all the key controls specified	3	all infromation descrbed but source of funds not specified	3	all infromation descrbed but source of funds not specified	3	all infromation descrbed but source of funds not specified	4	Full description of improvement plan provided	4	Full description of improvement plan provided	4	all infromation descrbed but source of funds not specified	4	Full description of improvement plan provided	3	fully described but no indication of funding source
	4.3	Is the improvement plan being carried out as documented and kept up to date?	3	Most improvement activities were carried out	1	Most improvement activities were carried out	1	Most improvement activities were carried out	3	Most improvement activities were carried out	3	Most improvement activities were carried out	1	Most improvement activities were carried out	1	Most improvement activities were carried out	2	Most improvement activities were carried out	2	Most improvement activities were carried out	1	Most improvement activities were carried out	1	Most improvement activities were carried out	1	Most improvement activities were carried out	1	Most improvement activities were carried out	1	Most improvement activities were carried out	1	Most improvement activities were carried out	2	Most improvement activities were carried out	1	Most improvement activities e.g. upgrade of the raw water abstractio and treatment units were carried out	2	Most improvement activities were carried out	1	Most improvement activities were carried out	2	Most improvement activities were carried out
		SUBTOTAL score 4 (out of 12)	10		8		8		9		9		8		9		9		9		9		9		9		8		8		8		10		9		10		9		9
5. OPERATIONAL MONITORING	5.1	Has an operational monitoring plan been documented, addressing routine water quality monitoring and visual inspections by the supplier?	4	The monitoring plan covers both water quality and obsevation tasks	0	no info provided	0	no info provided	4	The monitoring plan covers both water quality and obsevation tasks	4	The monitoring plan covers both water quality and obsevation tasks	0	no operational monitoring plan given	0	no operational monitoring plan given	2	monitoring was briefly desribed, not comprehensive	4	monitoring plan described covering all steps	4	monitoring plan described covering all steps, specifying responsible staff	2	monitoring plan described but not covering visual inspection at all steps	0	Monitoring plan not given	0	Monitoring plan not given	0	Monitoring plan not given	0	Monitoring plan not given	0	Monitoring plan not given	0	Monitoring plan not given	2	Monitoring plan provided but not covering all key processes	0	Not given in the document	2	Monitoring plan given, mainly covering water quality, obsevation tasks limited
	5.2	Is the supplier carrying out operational monitoring as per the documented plan?	3	Most monitoring activities were carried out	0	no information provided	0	no information provided	3	Most monitoring activities carried out planned	3	Most monitoring activities were carried out	0	No plan and information given	0	No plan and information given	2	monitoring was carried out but no evidence of covering all necessary sites and steps	2	monitoring was carriedout but no evidence of following the scheduled plan	2	monitoring was carriedout but no evidence of covering all necessary steps as per schedule	2	monitoring was carried out but no evidence of covering all necessary steps	0	Monitoring plan not given	0	Monitoring plan not given	0	Monitoring plan not given	0	Monitoring plan not given	0	Monitoring plan not given	0	Monitoring plan not given	2	monitoring was carriedout but no evidence of covering all necessary sites and steps	0	Info not given	2	monitoring was carried out but no evidence of covering all necessary sites and steps
		SUBTOTAL score 5 (out of 8)	7		0		0		7		7		0		0		4		6		6		4		0		0		0		0		0		0		4		0		4
6. VERIFICATION	6.1	Has a compliance monitoring plan been documented?	4	compliance monitoring plan provided	0	Information not given	0	Information not given	4	compliance monitoring plan provided	4	compliance monitoring plan provided	0	No plan given	0	No plan given	1	not comprehensive enough	2	Compliance monitoring plan given but not comprehensive	1	Compliance monitoring not clearly described and planned for	1	compliance monitoring plan given but not comprehensive	0	compliance monitoring plan not given	0	compliance monitoring plan not given	0	compliance monitoring plan not given	0	compliance monitoring plan not given	0	compliance monitoring plan not given	0	compliance monitoring plan not given	2	compliance monitoring plan provided but not comprehensive enough	0	Not given in the document	4	compliance monitoring plan provided
	6.2	Is compliance monitoring being carried out as planned?	3	Most compliace monitoring activities were carried out	0	Information not given	0	Information not given	2	some compliance monitoring activities were carried out	3	Most compliance monitoring activities were carried out	0	no information available	0	no information available	0	no information available	2	Copliance monitoring was done but did not fully following the schedule	1	Coplimnce monitoring partially carried out, not according to a clear plan	1	Compliance monitoring limited to a few parameters	0	no information available	0	no information available	0	no information available	0	no information available	0	no information available	0	no information available	2	Some compliance monitoring activities were carried out as scheduled	0	No info given	3	compliance monitoring activities were carried out but not fully as scheduled
	6.3	Are water quality standards or targets being met?	3	Data for the period reviwed, most targets met	0	Info not given	0	Info not given	4	Data for the period reviwed, all targets met	4	Data for the period reviwed, all targets met	0	no information available	0	no information available	2	Data for the period reviwed, not all targets met	3	Data for the period reviwed, most targets met	3	Data for the period reviwed, most targets met	2	Data for the period reviwed, not all targets met	0	Data for the period reviewed, not all targets met	0	Data for the period reviewed, not all targets met	0	Data for the period reviewed, not all targets met	0	Data for the period reviwed, not all targets met	0	Data for the period reviwed, not all targets met	2	Data for the period reviwed, not all targets met	3	Data for the period reviwed, most targets met	3	Data for the period reviewed, most targets met	2	Data for the period reviewed, targets for some parameters not met
	6.4	Does the supplier have a documented and implemented system for regularly monitoring and recording consumer satisfaction?	1	Commitment to carry out consumer satisfaction made but not implemented as planned	0	Information not given	0	Information not given	1	Commitment to carry out consumer satisfaction made but not implemented as planned	1	Commitment to carry out consumer satisfaction made but not implemented as planned	0	Consumer satisfaction survey plan and information not provided	0	Consumer satisfaction survey plan and information not provided	1	Consumer satisfaction survey methodology given but plan not implemented on schedule	1	Plan and methodology for consumer surveys mentioned, but no implemetation details given	0	Cosumer survey plan not provided	0	Consumer satisfaction survey plan not provided	0	Consumer satisfaction survey plan not provided	0	Consumer satisfaction survey plan not provided	0	Consumer satisfaction survey plan not provided	0	Consumer satisfaction survey plan not provided	0	Consumer satisfaction survey plan not provided	0	Consumer satisfaction survey plan not provided	1	Commitment to carry out consumer satisfaction made but not implemented as scheduled	0	No info given	0	No info given
	6.5	Has a plan for internal WSP auditing been defined and is it being implemented?	1	Commitment to carry out internal audit made but not implmeneted	0	Information not given	0	Information not given	1	Commitment to carry out internal audit made but not implmeneted	1	Commitment to carry out internal audit made but not implmeneted	0	no internal audit plan, action given	0	no internal audit plan, action given	0	no internal audit plan, action given	1	Commitment to carry out Internal and external audit mentioned but no plan provided, no evidence of implmentation	0	no internal audit plan and action given	0	no internal audit plan and action given	0	no internal audit plan and action given	0	no internal audit plan and action given	0	no internal audit plan, action given	0	no internal audit plan, action given	0	no internal audit plan, action given	0	no internal audit plan, action given	1	Commitment to carry out internal audit made but not implmeneted	0	No info given	0	No info given
		SUBTOTAL score 6 (out of 20)	12		0		0		12		13		0		0		4		9		5		4		0		0		0		0		0		2		9		3		9
7. MANAGEMENT PROCEDURES	7.1	Have clear SOPs been defined for major operational activities?	2	Operational procedures provided but not covering all the processes	0	No SOPs provided	0	No SOPs provided	2	Operational procedures provided but not covering all the processes	2	Operational procedures provided but not covering all the processes	0	No SOPs provided	0	No SOPs provided	2	some procedures but not all SOPs for all steps defined and provided	1	Procedures provided, not compreghensive and not covering all steps	2	some procedures mainly emergency situation defined and provided	2	Procedures provided, but not covering all steps	0	No documented procedures given	0	No documented procedures given	0	No documented procedures given	0	No documented procedures given	0	No documented procedures given	0	No documented procedures given	2	Provided but not all operational procedures were defined	0	No info given	2	Operational procedures provided but not covering all the processes
	7.2	Are SOPs up to date and accessible to field staff?	2	not all operational procedures provided where needed	0	Info not given	0	Info not given	2	not all operational procedures were provided where needed	2	not all operational procedures wereprovided where needed	0	No SOPs provided	0	No SOPs provided	3	the SOPs developed were uptodate and availed to operators	3	the SOPs developed were uptodate and availed to staff	3	the SOPs developed were uptodate and availed to operators	3	the SOPs developed were uptodate and availed to operators	0	No documented procedures given	0	No documented procedures given	0	No documented procedures given	0	No documented procedures given	0	No documented procedures given	0	No documented procedures given	3	all the documented operational procedures were available to operators	0	No info given	3	the SOPs developed were uptodate and availed to operators
	7.3	Does the WSP include a current emergency response plan?	3	procedures for most anticipated emergency situations provided	0	Information not given	0	Information not given	3	procedures for most anticipated emergncy situations provided	3	procedures for most anticipated emergncy situations provided	0	No infromation given	0	No infromation given	3	Response procedures given for several steps of treatment and distribution	2	Procedures for emergencis provided, though not covering all water supply steps	2	Procedures for emergencis provided, though not comprehensive enough to cover all water supply steps	2	Procedures for emergencis provided, though not covering all water supply steps	0	No emergency response plan given	0	No emergency response plan given	0	No emergency response plan given	0	No emergency response plan given	0	No emergency response plan given	0	No emergency response plan given	2	procedures for some anticipated emergncy situations provided	0	No info given	2	procedures for some anticipated emergncy situations provided
		SUBTOTAL score 7 (out of 12)	7		0		0		7		7		0		0		8		6		7		7		0		0		0		0		0		0		7		0		7
8. SUPPORTING PROGRAMS	8.1	Have appropriate supporting programmes been clearly defined?	4	supporting programs clearly provided	0	no information provided	0	no information provided	2	supporting programs provieded by listing but not fully described	4	supporting programs clearly provided	0	No infromation given	0	No infromation given	2	not comprehensive enough	4	supporting programs clearly provided	4	supporting programs clearly provided	2	supporting programs clearly provided but not for all aspects of water supply	0	no supporting programs given	0	no supporting programs given	0	no supporting programs given	0	no supporting programs given	0	no supporting programs given	0	no supporting programs given	4	adequate supporting programs clearly provided	0	No info given	1	A few supporting programs clearly provided
	8.2	Are supporting programmes being implemented as planned?	3	Most of the support programs are implemednted as planned	0	no information provided	0	no information provided	3	Most of the programs were implemednted as planned	3	Most of the programs were implemednted as planned	0	No infromation given	0	No infromation given	2	those developed were implemented though not on clear schedule	2	implementation done, though not following the schedules	2	implementation done, though not following the schedules	2	implementation done, though not following the schedule	0	no supporting programs given	0	no supporting programs given	0	no supporting programs given	0	no supporting programs given	0	no supporting programs given	0	no supporting programs given	3	Most of the programs are implemednted as planned	0	No info given	2	Most of the programs are implemednted as planned
		SUBTOTAL score 8 (out of 8)	7		0		0		5		7		0		0		4		6		6		4		0		0		0		0		0		0		7		0		3
9.REVIEW & REVISION	9.1	Is a schedule for regular review and revision of the WSP defined?	4	WSP review and revision clearly palnned for	0	no schedule given	0	no schedule given	4	WSP review and revision clearly palnned for	4	WSP review and revision clearly palnned for	0	no schedule for review given	0	no schedule for review given	0	no schedule for review given	2	Periodic review planned for but revision following incidents not provided for	2	Plan for routine (annual) review provided, Revision following incidents not provided for	1	Commitment for regular review provided for but no schedule given, revision following incidents not provided for	0	No review schedule given	0	No review schedule given	0	No review schedule given	0	No review schedule given	0	No review schedule given	0	No review schedule given	3	WSP review and revision plan provided	0	No info given	1	WSP review palnned but frequency not given, no indication of revision following incidents
	9.2	Is the WSP being reviewed and revised as planned?	1	Annual periodic frequency not fully adhered to	0	no information provided	0	no information provided	1	Annual periodic frequency not fully adhered to	1	Annual periodic frequency not fully adhered to	0	no information on revision given	0	no information on revision given	0	no information on revision given	0	no evidenvce of regular reviews and revision	0	no evidenvce of regular reviews and revision	0	no evidenvce of regular reviews and revision	0	no revision schedule given	0	no revision schedule given	0	no revision schedule given	0	no revision schedule given	0	no revision schedule given	0	no revision schedule given	0	Annual periodic frequency not adhered to	0	No info given	0	Review frequency not adhered to
		SUBTOTAL score 9 (out of 8)	5		0		0		5		5		0		0		0		2		2		1		0		0		0		0		0		0		3		0		1
		TOTAL SCORE, steps 1-9 (out of 120)	87		21		28		81		89		25		24		51		73		67		54		30		33		31		26		36		29		67		26		63
	Location	Score		AVERAGE
	Kampala	87		Jinja	89
	Mubende	21		Kampala	87
	Masaka	28		Entebbe	81
	Entebbe	81		BELOW AVERAGE
	Jinja	89		Mbale	73
	Lugazi	25		Soroti	67
	Iganga	27		Mbarara	67
	Tororo	51		Bushenyi	63
	Mbale	73		PRIORITY ATTENTION NEEDED
	Soroti	67		Arua	54
	Arua	54		Tororo	51
	Lira	30		Hoima	36
	Gulu	33		Gulu	33
	Kasese	31		Lira	30
	Fort Portal	26		Kasese	31
	Hoima	36		Msaindi	29
	Msaindi	29		Masaka	28
	Mbarara	67		Kabale	26
	Kabale	26		Fort Portal	26
	Bushenyi	63		Iganga	27
				Lugazi	25
				Mubende	21
